# Supplementary material for: Total synthesis of aristolactam alkaloids via synergistic C–H bond activation and dehydro-Diels–Alder reactions
Source: Chem Sci. 2017 Mar 23;8(5):4130–5. doi: 10.1039/c7sc00161d (PMC6100235; doi:10.1039/c7sc00161d)
Supplement: Supplementary file 2 [file SC-008-C7SC00161D-s002.cif]

# Electronic Supplementary Material (ESI) for Chemical Science.
# This journal is © The Royal Society of Chemistry 2017

####################################################################### 
# 
# This file contains crystal structure data downloaded from the 
# Cambridge Structural Database (CSD) hosted by the Cambridge 
# Crystallographic Data Centre (CCDC).
# 
# Full information about CCDC data access policies and citation 
# guidelines are available at http://www.ccdc.cam.ac.uk/access/V1 
# 
# Audit and citation data items may have been added by the CCDC. 
# Please retain this information to preserve the provenance of 
# this file and to allow appropriate attribution of the data. 
# 
#######################################################################

data_TR1_a
_database_code_depnum_ccdc_archive 'CCDC 1526825'
_audit_update_record             
;
2017-01-11 deposited with the CCDC.
2017-03-22 downloaded from the CCDC.
;

_audit_creation_method           SHELXL-2014/7
_shelx_SHELXL_version_number     2014/7
_chemical_name_systematic        ?
_chemical_name_common            ?
_chemical_melting_point          ?
_chemical_formula_moiety         'C17 H13 N O2'
_chemical_formula_sum            'C17 H13 N O2'
_chemical_formula_weight         263.28

loop_
_atom_type_symbol
_atom_type_description
_atom_type_scat_dispersion_real
_atom_type_scat_dispersion_imag
_atom_type_scat_source
C C 0.0033 0.0016 'International Tables Vol C Tables 4.2.6.8 and 6.1.1.4'
H H 0.0000 0.0000 'International Tables Vol C Tables 4.2.6.8 and 6.1.1.4'
N N 0.0061 0.0033 'International Tables Vol C Tables 4.2.6.8 and 6.1.1.4'
O O 0.0106 0.0060 'International Tables Vol C Tables 4.2.6.8 and 6.1.1.4'

_space_group_crystal_system      monoclinic
_space_group_IT_number           14
_space_group_name_H-M_alt        'P 21/c'
_space_group_name_Hall           '-P 2ybc'

_shelx_space_group_comment       
;
The symmetry employed for this shelxl refinement is uniquely defined
by the following loop, which should always be used as a source of
symmetry information in preference to the above space-group names.
They are only intended as comments.
;

loop_
_space_group_symop_operation_xyz
'x, y, z'
'-x, y+1/2, -z+1/2'
'-x, -y, -z'
'x, -y-1/2, z-1/2'

_cell_length_a                   8.3660(14)
_cell_length_b                   21.114(3)
_cell_length_c                   7.4894(14)
_cell_angle_alpha                90
_cell_angle_beta                 111.841(9)
_cell_angle_gamma                90
_cell_volume                     1228.0(4)
_cell_formula_units_Z            4
_cell_measurement_temperature    296(2)
_cell_measurement_reflns_used    3119
_cell_measurement_theta_min      3.44
_cell_measurement_theta_max      28.15

_exptl_crystal_description       block
_exptl_crystal_colour            colorless
_exptl_crystal_density_meas      ?
_exptl_crystal_density_method    ?
_exptl_crystal_density_diffrn    1.424
_exptl_crystal_F_000             552
_exptl_transmission_factor_min   ?
_exptl_transmission_factor_max   ?
_exptl_crystal_size_max          0.325
_exptl_crystal_size_mid          0.254
_exptl_crystal_size_min          0.145
_exptl_absorpt_coefficient_mu    0.094
_shelx_estimated_absorpt_T_min   ?
_shelx_estimated_absorpt_T_max   ?
_exptl_absorpt_correction_type   multi-scan
_exptl_absorpt_correction_T_min  0.105
_exptl_absorpt_correction_T_max  0.325
_exptl_absorpt_process_details   '(North et al., 1968)'
_exptl_absorpt_special_details   ?
_diffrn_ambient_temperature      296(2)
_diffrn_radiation_wavelength     0.71073
_diffrn_radiation_type           MoK\a
_diffrn_source                   ?
_diffrn_measurement_device_type  'Bruker APEX-II CCD'
_diffrn_measurement_method       '\f and \w scans'
_diffrn_detector_area_resol_mean ?
_diffrn_reflns_number            40781
_diffrn_reflns_av_unetI/netI     0.0666
_diffrn_reflns_av_R_equivalents  0.1457
_diffrn_reflns_limit_h_min       -11
_diffrn_reflns_limit_h_max       11
_diffrn_reflns_limit_k_min       -28
_diffrn_reflns_limit_k_max       28
_diffrn_reflns_limit_l_min       -9
_diffrn_reflns_limit_l_max       10
_diffrn_reflns_theta_min         2.623
_diffrn_reflns_theta_max         28.550
_diffrn_reflns_theta_full        25.242
_diffrn_measured_fraction_theta_max 0.987
_diffrn_measured_fraction_theta_full 1.000
_diffrn_reflns_Laue_measured_fraction_max 0.987
_diffrn_reflns_Laue_measured_fraction_full 1.000
_diffrn_reflns_point_group_measured_fraction_max 0.987
_diffrn_reflns_point_group_measured_fraction_full 1.000
_reflns_number_total             3119
_reflns_number_gt                1912
_reflns_threshold_expression     'I > 2\s(I)'
_reflns_Friedel_coverage         0.000
_reflns_Friedel_fraction_max     .
_reflns_Friedel_fraction_full    .

_reflns_special_details          
;
 Reflections were merged by SHELXL according to the crystal
 class for the calculation of statistics and refinement.
 
 _reflns_Friedel_fraction is defined as the number of unique
 Friedel pairs measured divided by the number that would be
 possible theoretically, ignoring centric projections and
 systematic absences.
;

_computing_data_collection       ?
_computing_cell_refinement       ?
_computing_data_reduction        ?
_computing_structure_solution    ?
_computing_structure_refinement  'SHELXL-2014/7 (Sheldrick, 2014)'
_computing_molecular_graphics    ?
_computing_publication_material  ?
_refine_special_details          ?
_refine_ls_structure_factor_coef Fsqd
_refine_ls_matrix_type           full
_refine_ls_weighting_scheme      calc
_refine_ls_weighting_details     
'w=1/[\s^2^(Fo^2^)+(0.1000P)^2^+0.9127P] where P=(Fo^2^+2Fc^2^)/3'
_atom_sites_solution_primary     ?
_atom_sites_solution_secondary   ?
_atom_sites_solution_hydrogens   geom
_refine_ls_hydrogen_treatment    constr
_refine_ls_extinction_method     none
_refine_ls_extinction_coef       .
_refine_ls_number_reflns         3080
_refine_ls_number_parameters     183
_refine_ls_number_restraints     0
_refine_ls_R_factor_all          0.1164
_refine_ls_R_factor_gt           0.0581
_refine_ls_wR_factor_ref         0.1742
_refine_ls_wR_factor_gt          0.1402
_refine_ls_goodness_of_fit_ref   0.897
_refine_ls_restrained_S_all      0.897
_refine_ls_shift/su_max          0.000
_refine_ls_shift/su_mean         0.000

loop_
_atom_site_label
_atom_site_type_symbol
_atom_site_fract_x
_atom_site_fract_y
_atom_site_fract_z
_atom_site_U_iso_or_equiv
_atom_site_adp_type
_atom_site_occupancy
_atom_site_site_symmetry_order
_atom_site_calc_flag
_atom_site_refinement_flags_posn
_atom_site_refinement_flags_adp
_atom_site_refinement_flags_occupancy
_atom_site_disorder_assembly
_atom_site_disorder_group
O001 O 0.7010(2) 0.46015(7) 0.5091(2) 0.0279(4) Uani 1 1 d . . . . .
O002 O 0.9129(2) 0.10902(7) 0.7167(2) 0.0312(4) Uani 1 1 d . . . . .
N003 N 0.5415(2) 0.36972(8) 0.3852(3) 0.0188(4) Uani 1 1 d . . . . .
C004 C 0.5665(3) 0.30448(9) 0.4087(3) 0.0169(4) Uani 1 1 d . . . . .
C005 C 0.7330(3) 0.29480(9) 0.5522(3) 0.0174(5) Uani 1 1 d . . . . .
C006 C 0.8063(3) 0.23610(10) 0.6185(3) 0.0184(5) Uani 1 1 d . . . . .
C007 C 0.4683(3) 0.25432(10) 0.3222(3) 0.0193(5) Uani 1 1 d . . . . .
H007 H 0.3589 0.2600 0.2290 0.023 Uiso 1 1 calc R U . . .
C008 C 0.8115(3) 0.35339(10) 0.6140(3) 0.0197(5) Uani 1 1 d . . . . .
C009 C 0.7023(3) 0.18093(9) 0.5264(3) 0.0182(5) Uani 1 1 d . . . . .
C00A C 0.5376(3) 0.19142(10) 0.3781(3) 0.0193(5) Uani 1 1 d . . . . .
C00B C 0.4389(3) 0.13937(10) 0.2780(3) 0.0237(5) Uani 1 1 d . . . . .
H00B H 0.3320 0.1462 0.1811 0.028 Uiso 1 1 calc R U . . .
C00C C 0.6858(3) 0.40262(10) 0.5031(3) 0.0202(5) Uani 1 1 d . . . . .
C00D C 0.9736(3) 0.23995(11) 0.7618(3) 0.0229(5) Uani 1 1 d . . . . .
H00D H 1.0316 0.2029 0.8154 0.027 Uiso 1 1 calc R U . . .
C00E C 0.7563(3) 0.11718(10) 0.5701(3) 0.0237(5) Uani 1 1 d . . . . .
C00F C 0.9747(3) 0.35604(11) 0.7517(3) 0.0237(5) Uani 1 1 d . . . . .
H00F H 1.0305 0.3944 0.7948 0.028 Uiso 1 1 calc R U . . .
C00G C 0.3847(3) 0.40020(11) 0.2607(3) 0.0257(5) Uani 1 1 d . . . . .
H00A H 0.3840 0.4435 0.2999 0.039 Uiso 1 1 calc R U . . .
H00C H 0.2871 0.3784 0.2694 0.039 Uiso 1 1 calc R U . . .
H00E H 0.3789 0.3989 0.1303 0.039 Uiso 1 1 calc R U . . .
C00H C 0.4996(3) 0.07855(10) 0.3227(4) 0.0294(6) Uani 1 1 d . . . . .
H00H H 0.4346 0.0447 0.2539 0.035 Uiso 1 1 calc R U . . .
C00I C 1.0530(3) 0.29783(11) 0.8241(3) 0.0262(5) Uani 1 1 d . . . . .
H00I H 1.1633 0.2981 0.9182 0.031 Uiso 1 1 calc R U . . .
C00J C 0.6568(3) 0.06737(10) 0.4695(4) 0.0290(6) Uani 1 1 d . . . . .
H00J H 0.6955 0.0260 0.5003 0.035 Uiso 1 1 calc R U . . .
C00K C 0.9735(3) 0.04620(11) 0.7688(4) 0.0381(7) Uani 1 1 d . . . . .
H00G H 0.8910 0.0229 0.8038 0.057 Uiso 1 1 calc R U . . .
H00K H 1.0814 0.0474 0.8760 0.057 Uiso 1 1 calc R U . . .
H00L H 0.9890 0.0259 0.6617 0.057 Uiso 1 1 calc R U . . .

loop_
_atom_site_aniso_label
_atom_site_aniso_U_11
_atom_site_aniso_U_22
_atom_site_aniso_U_33
_atom_site_aniso_U_23
_atom_site_aniso_U_13
_atom_site_aniso_U_12
O001 0.0323(9) 0.0150(8) 0.0380(10) 0.0003(7) 0.0150(8) -0.0020(6)
O002 0.0348(10) 0.0210(8) 0.0365(10) 0.0094(7) 0.0118(8) 0.0098(7)
N003 0.0218(9) 0.0134(9) 0.0212(10) 0.0021(7) 0.0080(8) 0.0018(7)
C004 0.0231(11) 0.0151(10) 0.0150(10) 0.0020(8) 0.0100(9) 0.0021(8)
C005 0.0189(11) 0.0191(11) 0.0170(11) -0.0002(8) 0.0100(9) -0.0012(8)
C006 0.0224(11) 0.0197(10) 0.0171(11) 0.0025(8) 0.0121(9) 0.0021(8)
C007 0.0204(10) 0.0211(11) 0.0174(11) 0.0011(8) 0.0081(9) -0.0006(9)
C008 0.0224(11) 0.0192(10) 0.0200(11) 0.0005(9) 0.0108(9) -0.0009(8)
C009 0.0234(11) 0.0171(11) 0.0189(11) 0.0016(8) 0.0135(9) 0.0011(8)
C00A 0.0261(11) 0.0181(10) 0.0190(11) -0.0020(8) 0.0147(9) -0.0028(8)
C00B 0.0294(12) 0.0240(12) 0.0209(11) -0.0052(9) 0.0132(10) -0.0075(9)
C00C 0.0233(11) 0.0171(11) 0.0234(11) 0.0003(8) 0.0125(9) 0.0001(8)
C00D 0.0234(11) 0.0249(12) 0.0208(11) 0.0044(9) 0.0089(9) 0.0044(9)
C00E 0.0309(12) 0.0213(11) 0.0235(12) 0.0028(9) 0.0154(10) 0.0035(9)
C00F 0.0239(11) 0.0239(11) 0.0241(12) -0.0037(9) 0.0096(10) -0.0058(9)
C00G 0.0245(12) 0.0219(12) 0.0291(13) 0.0048(9) 0.0081(10) 0.0042(9)
C00H 0.0436(15) 0.0182(11) 0.0331(13) -0.0065(10) 0.0221(12) -0.0085(10)
C00I 0.0187(11) 0.0353(14) 0.0199(11) 0.0015(10) 0.0017(9) 0.0004(10)
C00J 0.0427(15) 0.0164(11) 0.0359(14) 0.0020(10) 0.0239(12) 0.0025(10)
C00K 0.0412(15) 0.0255(13) 0.0544(18) 0.0181(12) 0.0257(14) 0.0148(11)

_geom_special_details            
;
 All esds (except the esd in the dihedral angle between two l.s. planes)
 are estimated using the full covariance matrix.  The cell esds are taken
 into account individually in the estimation of esds in distances, angles
 and torsion angles; correlations between esds in cell parameters are only
 used when they are defined by crystal symmetry.  An approximate (isotropic)
 treatment of cell esds is used for estimating esds involving l.s. planes.
;

loop_
_geom_bond_atom_site_label_1
_geom_bond_atom_site_label_2
_geom_bond_distance
_geom_bond_site_symmetry_2
_geom_bond_publ_flag
O001 C00C 1.220(3) . ?
O002 C00E 1.372(3) . ?
O002 C00K 1.422(3) . ?
N003 C00C 1.387(3) . ?
N003 C004 1.395(3) . ?
N003 C00G 1.448(3) . ?
C004 C007 1.349(3) . ?
C004 C005 1.422(3) . ?
C005 C006 1.390(3) . ?
C005 C008 1.396(3) . ?
C006 C00D 1.414(3) . ?
C006 C009 1.464(3) . ?
C007 C00A 1.447(3) . ?
C007 H007 0.9300 . ?
C008 C00F 1.372(3) . ?
C008 C00C 1.492(3) . ?
C009 C00E 1.419(3) . ?
C009 C00A 1.429(3) . ?
C00A C00B 1.411(3) . ?
C00B C00H 1.376(3) . ?
C00B H00B 0.9300 . ?
C00D C00I 1.386(3) . ?
C00D H00D 0.9300 . ?
C00E C00J 1.378(3) . ?
C00F C00I 1.403(3) . ?
C00F H00F 0.9300 . ?
C00G H00A 0.9600 . ?
C00G H00C 0.9600 . ?
C00G H00E 0.9600 . ?
C00H C00J 1.385(4) . ?
C00H H00H 0.9300 . ?
C00I H00I 0.9300 . ?
C00J H00J 0.9300 . ?
C00K H00G 0.9600 . ?
C00K H00K 0.9600 . ?
C00K H00L 0.9600 . ?

loop_
_geom_angle_atom_site_label_1
_geom_angle_atom_site_label_2
_geom_angle_atom_site_label_3
_geom_angle
_geom_angle_site_symmetry_1
_geom_angle_site_symmetry_3
_geom_angle_publ_flag
C00E O002 C00K 118.28(19) . . ?
C00C N003 C004 111.13(17) . . ?
C00C N003 C00G 123.55(18) . . ?
C004 N003 C00G 125.29(18) . . ?
C007 C004 N003 132.8(2) . . ?
C007 C004 C005 120.00(19) . . ?
N003 C004 C005 107.20(17) . . ?
C006 C005 C008 125.49(19) . . ?
C006 C005 C004 125.18(19) . . ?
C008 C005 C004 109.33(18) . . ?
C005 C006 C00D 113.62(19) . . ?
C005 C006 C009 115.78(19) . . ?
C00D C006 C009 130.58(19) . . ?
C004 C007 C00A 118.36(19) . . ?
C004 C007 H007 120.8 . . ?
C00A C007 H007 120.8 . . ?
C00F C008 C005 119.9(2) . . ?
C00F C008 C00C 133.5(2) . . ?
C005 C008 C00C 106.57(18) . . ?
C00E C009 C00A 117.28(19) . . ?
C00E C009 C006 124.3(2) . . ?
C00A C009 C006 118.38(18) . . ?
C00B C00A C009 119.8(2) . . ?
C00B C00A C007 118.0(2) . . ?
C009 C00A C007 122.23(19) . . ?
C00H C00B C00A 120.5(2) . . ?
C00H C00B H00B 119.7 . . ?
C00A C00B H00B 119.7 . . ?
O001 C00C N003 125.2(2) . . ?
O001 C00C C008 129.1(2) . . ?
N003 C00C C008 105.75(17) . . ?
C00I C00D C006 121.4(2) . . ?
C00I C00D H00D 119.3 . . ?
C006 C00D H00D 119.3 . . ?
O002 C00E C00J 123.0(2) . . ?
O002 C00E C009 115.54(19) . . ?
C00J C00E C009 121.5(2) . . ?
C008 C00F C00I 116.5(2) . . ?
C008 C00F H00F 121.8 . . ?
C00I C00F H00F 121.8 . . ?
N003 C00G H00A 109.5 . . ?
N003 C00G H00C 109.5 . . ?
H00A C00G H00C 109.5 . . ?
N003 C00G H00E 109.5 . . ?
H00A C00G H00E 109.5 . . ?
H00C C00G H00E 109.5 . . ?
C00B C00H C00J 120.5(2) . . ?
C00B C00H H00H 119.7 . . ?
C00J C00H H00H 119.7 . . ?
C00D C00I C00F 123.1(2) . . ?
C00D C00I H00I 118.5 . . ?
C00F C00I H00I 118.5 . . ?
C00E C00J C00H 120.4(2) . . ?
C00E C00J H00J 119.8 . . ?
C00H C00J H00J 119.8 . . ?
O002 C00K H00G 109.5 . . ?
O002 C00K H00K 109.5 . . ?
H00G C00K H00K 109.5 . . ?
O002 C00K H00L 109.5 . . ?
H00G C00K H00L 109.5 . . ?
H00K C00K H00L 109.5 . . ?

_refine_diff_density_max         0.228
_refine_diff_density_min         -0.308
_refine_diff_density_rms         0.063

_shelx_res_file                  
;

    TR1_a.res created by SHELXL-2014/7

TITL TR1_a.res in P2(1)/c
CELL  0.71073   8.3660  21.1141   7.4894   90.000  111.841   90.000
ZERR    6.000   0.0014   0.0034   0.0014    0.000    0.009    0.000
LATT 1
SYMM -X, 1/2+Y, 1/2-Z
SFAC C  H  N  O
UNIT 60  60  6  6
REM Old TITL TR1 in P2(1)/c
REM SHELXT solution in P2(1)/c
REM R1 0.151,  Rweak 0.010,  Alpha 0.046,  Orientation as input
REM Formula found by SHELXT:  C17 N O2
L.S. 10
ACTA
BOND $H
FMAP 2
PLAN 20
TEMP 23.000
WGHT    0.100000    0.912720
FVAR       0.47171
O001  4    0.700976    0.460149    0.509106    11.00000    0.03232    0.01504 =
         0.03801    0.00025    0.01498   -0.00204
O002  4    0.912875    0.109023    0.716681    11.00000    0.03479    0.02102 =
         0.03649    0.00938    0.01179    0.00980
N003  3    0.541545    0.369719    0.385232    11.00000    0.02183    0.01343 =
         0.02118    0.00210    0.00797    0.00181
C004  1    0.566490    0.304478    0.408693    11.00000    0.02310    0.01511 =
         0.01502    0.00205    0.01002    0.00206
C005  1    0.732975    0.294799    0.552173    11.00000    0.01888    0.01907 =
         0.01701   -0.00023    0.01004   -0.00115
C006  1    0.806343    0.236100    0.618476    11.00000    0.02241    0.01965 =
         0.01710    0.00247    0.01209    0.00206
C007  1    0.468348    0.254321    0.322241    11.00000    0.02038    0.02107 =
         0.01736    0.00108    0.00807   -0.00064
AFIX  43
H007  2    0.358875    0.260022    0.229029    11.00000   -1.20000
AFIX   0
C008  1    0.811491    0.353386    0.614026    11.00000    0.02242    0.01921 =
         0.01995    0.00052    0.01076   -0.00088
C009  1    0.702289    0.180934    0.526365    11.00000    0.02341    0.01712 =
         0.01893    0.00161    0.01352    0.00114
C00A  1    0.537596    0.191416    0.378102    11.00000    0.02608    0.01814 =
         0.01900   -0.00205    0.01466   -0.00280
C00B  1    0.438937    0.139367    0.278019    11.00000    0.02945    0.02401 =
         0.02093   -0.00519    0.01323   -0.00748
AFIX  43
H00B  2    0.332036    0.146227    0.181061    11.00000   -1.20000
AFIX   0
C00C  1    0.685760    0.402617    0.503115    11.00000    0.02335    0.01711 =
         0.02336    0.00034    0.01252    0.00012
C00D  1    0.973591    0.239953    0.761768    11.00000    0.02344    0.02492 =
         0.02080    0.00442    0.00886    0.00444
AFIX  43
H00D  2    1.031586    0.202864    0.815381    11.00000   -1.20000
AFIX   0
C00E  1    0.756267    0.117182    0.570091    11.00000    0.03087    0.02127 =
         0.02352    0.00284    0.01543    0.00347
C00F  1    0.974695    0.356038    0.751706    11.00000    0.02391    0.02386 =
         0.02406   -0.00374    0.00964   -0.00583
AFIX  43
H00F  2    1.030453    0.394375    0.794769    11.00000   -1.20000
AFIX   0
C00G  1    0.384659    0.400203    0.260730    11.00000    0.02452    0.02193 =
         0.02907    0.00476    0.00807    0.00416
AFIX 137
H00A  2    0.383963    0.443463    0.299889    11.00000   -1.50000
H00C  2    0.287088    0.378414    0.269400    11.00000   -1.50000
H00E  2    0.378890    0.398946    0.130340    11.00000   -1.50000
AFIX   0
C00H  1    0.499636    0.078548    0.322736    11.00000    0.04364    0.01819 =
         0.03305   -0.00646    0.02207   -0.00855
AFIX  43
H00H  2    0.434593    0.044674    0.253857    11.00000   -1.20000
AFIX   0
C00I  1    1.052980    0.297831    0.824062    11.00000    0.01868    0.03531 =
         0.01985    0.00152    0.00171    0.00039
AFIX  43
H00I  2    1.163301    0.298095    0.918226    11.00000   -1.20000
AFIX   0
C00J  1    0.656804    0.067368    0.469484    11.00000    0.04270    0.01643 =
         0.03595    0.00195    0.02391    0.00247
AFIX  43
H00J  2    0.695477    0.026013    0.500341    11.00000   -1.20000
AFIX   0
C00K  1    0.973476    0.046197    0.768780    11.00000    0.04115    0.02555 =
         0.05436    0.01810    0.02566    0.01481
AFIX 137
H00G  2    0.890955    0.022920    0.803790    11.00000   -1.50000
H00K  2    1.081428    0.047399    0.876015    11.00000   -1.50000
H00L  2    0.988962    0.025854    0.661710    11.00000   -1.50000
AFIX   0
HKLF 4

REM  TR1_a.res in P2(1)/c
REM R1 =  0.0581 for    1912 Fo > 4sig(Fo)  and  0.1164 for all    3080 data
REM    183 parameters refined using      0 restraints

END

WGHT      0.0511      0.6600

REM Highest difference peak  0.228,  deepest hole -0.308,  1-sigma level  0.063
Q1    1   0.6456  0.2960  0.5011  11.00000  0.05    0.23
Q2    1   0.3800  0.1816  0.4429  11.00000  0.05    0.21
Q3    1   0.2174  0.3405  0.1817  11.00000  0.05    0.21
Q4    1   1.2430  0.4026  0.9002  11.00000  0.05    0.21
Q5    1   0.7671  0.3774  0.5407  11.00000  0.05    0.20
Q6    1   1.2099  0.0531  0.8395  11.00000  0.05    0.20
Q7    1   0.1694  0.3862  0.2174  11.00000  0.05    0.19
Q8    1   0.7468  0.3240  0.5978  11.00000  0.05    0.19
Q9    1   0.2941  0.1599  0.1353  11.00000  0.05    0.19
Q10   1   1.2926  0.2905  0.9619  11.00000  0.05    0.18
Q11   1   0.6906  0.3311  0.6972  11.00000  0.05    0.18
Q12   1   1.0435  0.2306  0.6415  11.00000  0.05    0.18
Q13   1   1.1561 -0.0388  0.6670  11.00000  0.05    0.18
Q14   1   0.4482  0.2797  0.4963  11.00000  0.05    0.18
Q15   1   0.7841  0.0065  0.6760  11.00000  0.05    0.18
Q16   1   0.7606  0.2515  0.8424  11.00000  0.05    0.18
Q17   1   1.1417  0.3903  0.7628  11.00000  0.05    0.18
Q18   1   0.7484  0.2687  0.6103  11.00000  0.05    0.17
Q19   1   0.7173  0.1514  0.6151  11.00000  0.05    0.17
Q20   1   0.4992  0.3506  0.1218  11.00000  0.05    0.17
;
_shelx_res_checksum              2159
